# Supplementary material for: Classification of Vascular Plants in Vietnam According to Modern Classification Systems
Source: Plants (Basel). 2023 Feb 20;12(4):967. doi: 10.3390/plants12040967 (PMC9966254; doi:10.3390/plants12040967)
Supplement: Supplementary file 1 [file plants-12-00967-s001.zip]

Archive with 1 entries (1 files):
- plants-2038571-supplementary.pdf
